# Supplementary material for: Remimazolam’s clinical application and safety: A signal detection analysis based on FAERS data and literature support
Source: PLoS One. 2025 Aug 22;20(8):e0330769. doi: 10.1371/journal.pone.0330769 (PMC12373250; doi:10.1371/journal.pone.0330769)
Supplement: S1 File — This file contains the complete R script used to perform the pharmacovigilance analysis. The script uses the faersR package to filter the FAERS database for adverse event reports associated with Remimazolam and to calculate key disproportionality metrics (e.g., ROR, PRR). The dplyr and openxlsx packages are subsequently used for data manipulation and to export the final result tables. (R) [file pone.0330769.s001.R]

# ---
# Title: FAERS Data Mining and Analysis Script for Remimazolam
# Author: [QINGBO ZHOU]
# Date: [01/01/2025]
# Description: This script utilizes the 'faersR' package to perform signal mining
#              for adverse events related to Remimazolam from the FAERS database.
#              It also uses 'dplyr' and 'openxlsx' for post-processing and
#              formatting the results.
# ---


# 1. ENVIRONMENT SETUP & PACKAGE LOADING =====================================

# Check and install the core analysis package
if (!require("faersR")) install.packages("faersR")
library(faersR)

# Check and install packages for data handling and Excel export
if (!require("dplyr")) install.packages("dplyr")
library(dplyr)
if (!require("openxlsx")) install.packages("openxlsx")
library(openxlsx)


# 2. FAERS DATA FILTERING & PREPARATION ======================================

# Step 2.1: Define Target Drug and Role
# ---------------------------------
# Look up the drug "Remimazolam" in the dictionary
dic_drug('Remimazolam')
# Filter for reports where the drug is the primary suspect
filt_drug.role(primary.suspect = TRUE)


# Step 2.2: Define Time Range
# ---------------------------------
# To view all available time quarters in the database, you can run:
# yearQ()

# Programmatically generate all quarters from 2004 to 2023
years_to_filter <- 2004:2023
all_quarters <- paste0(rep(years_to_filter, each = 4), "Q", 1:4)
# Apply the time filter
do.call(filt_yearQ, as.list(all_quarters))

# Display a summary of all current filter settings
filt_show()


# 3. SIGNAL MINING & ANALYSIS ===============================================

# Step 3.1: Execute Screening and Generate Base Tables
# ---------------------------------
# Formally extract drug data based on the above filters and save the dictionary
Remimazolam <- dic_drug('Remimazolam', file = 'cidian')
# Perform signal screening analysis on the extracted data
sc <- screen(Remimazolam)
# Display an overview of the screening results
print(sc)
# Generate and save the basic descriptive statistics table (Table 1) for AERs
AER_tab1(sc, file = '01_AER_summary_table')


# Step 3.2: Calculate Signal Scores at Different Levels
# ---------------------------------
# Calculate signals at the System Organ Class (SOC) level, including ROR, PRR, etc.
sig_soc(sc = sc,
        ROR = TRUE, PRR = TRUE, chisq = TRUE, IC = TRUE, EBGM = TRUE,
        ROR.3 = 1, PRR.2 = 1,
        top = 100,
        by = NULL,
        rank.n = FALSE, rank.ROR = TRUE, rank.PRR = FALSE,
        rank.chisq = FALSE, rank.IC = FALSE, rank.EBGM = FALSE,
        file = '02_SOC_level_signals'
)

# Calculate signals at the Preferred Term (PT) level
# - Sort by ROR, group by SOC, and save all results to a file
sig_pt(sc, rank.ROR = TRUE, sort.soc = TRUE, file = '03_PT_level_signals_all')
# - Sort by ROR, group by SOC, and save the top 30 results to a separate file
sig_pt(sc, rank.ROR = TRUE, sort.soc = TRUE, top = 30, file = '04_PT_level_signals_top30')


# 4. RESULTS POST-PROCESSING & FORMATTED OUTPUT ===============================

# Step 4.1: Read and Process Data
# ---------------------------------
# Read the previously saved PT-level signal file.
# Note: faersR adds the .xlsx suffix by default.
data <- read.xlsx("03_PT_level_signals_all.xlsx", sheet = 1)

# Ensure the 'Case.Reports' column is numeric for proper sorting
data$Case.Reports <- as.numeric(data$Case.Reports)

# Use dplyr to group and sort the data:
# 1. Group by SOC (System Organ Class).
# 2. Within each group, arrange by the number of Case.Reports in descending order.
sorted_data <- data %>%
  group_by(soc_english) %>%
  arrange(desc(Case.Reports), .by_group = TRUE) %>%
  ungroup()


# Step 4.2: Create Excel File with Color Formatting
# ---------------------------------
# Create a new Excel workbook
wb <- createWorkbook()
# Add a new worksheet named "Sorted Data"
addWorksheet(wb, "Sorted Data")
# Write the sorted data to the new worksheet
writeData(wb, "Sorted Data", sorted_data)

# Generate a unique color for each unique SOC
unique_socs <- unique(sorted_data$soc_english)
colors <- rainbow(length(unique_socs))
soc_colors <- setNames(colors, unique_socs)

# Loop through the data to apply background color to each SOC cell
for (i in seq_along(sorted_data$soc_english)) {
  soc <- sorted_data$soc_english[i]
  # Create a style with the specific background fill
  cell_style <- createStyle(fgFill = soc_colors[soc])
  # Apply the style to the corresponding row in the first column (the SOC column)
  addStyle(wb, "Sorted Data", style = cell_style, rows = i + 1, cols = 1)
}

# Save the formatted Excel file, overwriting if it already exists
saveWorkbook(wb, "05_PT_signals_sorted_colored.xlsx", overwrite = TRUE)


cat("Script execution complete. Please check the output files.\n")
